# Supplementary material for: Aminooxy Click Modification of a Periodate-Oxidized Immunoglobulin G: A General Approach to Antibody–Drug Conjugates with Dye-Mediated Expeditious Stoichiometry Control
Source: Int J Mol Sci. 2023 Mar 7;24(6):5134. doi: 10.3390/ijms24065134 (PMC10049567; doi:10.3390/ijms24065134)
Supplement: Supplementary file 1 [file ijms-24-05134-s001.zip]

Archive with 1 entries (1 files):
- ijms-2205133-supplementary.pdf
